# Supplementary material for: Characterization of the Anti-Viral and Vaccine-Specific CD8+ T Cell Composition upon Treatment with the Cancer Vaccine VSV-GP
Source: Vaccines (Basel). 2024 Aug 1;12(8):867. doi: 10.3390/vaccines12080867 (PMC11359161; doi:10.3390/vaccines12080867)
Supplement: Supplementary file 1 [file vaccines-12-00867-s001.zip]

Archive with 1 entries (1 files):
- vaccines-3062670-supplementary-revised-v2.pdf
